# Supplementary material for: Extracellular Vesicles Derived from Primed Mesenchymal Stromal Cells Loaded on Biphasic Calcium Phosphate Biomaterial Exhibit Enhanced Macrophage Polarization
Source: Cells. 2022 Jan 29;11(3):470. doi: 10.3390/cells11030470 (PMC8834243; doi:10.3390/cells11030470)
Supplement: Supplementary file 1 [file cells-11-00470-s001.zip]

Archive with 1 entries (1 files):
- cells-1541047-supplementary.pdf
